# Supplementary material for: ZnO Decorated Graphene-Based NFC Tag for Personal NO2 Exposure Monitoring during a Workday
Source: Sensors (Basel). 2024 Feb 22;24(5):1431. doi: 10.3390/s24051431 (PMC10935135; doi:10.3390/s24051431)
Supplement: Supplementary file 1 [file sensors-24-01431-s001.zip]

Archive with 1 entries (1 files):
- sensors-2835680-supplementary.pdf
